# Supplementary material for: 1H nuclear magnetic resonance-based metabolite profiling of guava leaf extract: an attempt to develop a prototype for standardization of plant extracts
Source: BMC Complement Med Ther. 2021 Mar 18;21:95. doi: 10.1186/s12906-021-03221-5 (PMC7977270; doi:10.1186/s12906-021-03221-5)
Supplement: Supplementary file 11 — Additional file 11: Table S1. Values represent Mean ± SD of % bacterial (Shigella flexneri) viability from two independent experiments done in triplicates. B: May 2013 collection; C: October 2013 collection; D: March 2014 collection. W: Shirwal; R: Rahata; Da: Dapoli [file 12906_2021_3221_MOESM11_ESM.xlsx]

## Sheet: Sheet1
				Season B		Season C		Season D
				MEAN ± SD		MEAN ± SD		MEAN ± SD
			W1	2 ± 4		127 ± 24		105 ± 13
			W2	2 ± 4		125 ± 24		102 ± 10
			W3	134 ± 40		72 ± 9		90 ± 16
			W4	85 ± 13		126 ± 9		102 ± 19
		REGION 1	W5	94 ± 13		105 ± 17		105 ± 17
		W	W6	0 ± 0		112 ± 15		107 ± 8
			W7	95 ± 16		121 ± 16		67 ± 11
			W8	4 ± 10		112 ± 21		122 ± 22
			W9	133 ± 33		118 ± 21		90 ± 6
			W10	7 ± 11		112 ± 22		99 ± 10
			R1	130 ± 33		137 ± 27		115 ± 23
			R2	110 ± 16		116 ± 22		127 ± 25
			R3	109 ± 16		122 ± 21		113 ± 9
			R4	71 ± 8		122 ± 18		129 ± 18
		REGION 2	R5	134 ± 24		122 ± 20		130 ±1 9
		R	R6	69 ± 13		102 ± 11		106 ± 27
			R7	98 ± 21		108 ± 12		111 ± 27
			R8	129 ± 16		98 ± 19		130 ± 23
			R9	95 ± 19		106 ± 11		127 ± 23
			R10	95 ± 9		102 ± 21		127 ± 24
			D1	1 ± 3		78 ± 17		9 ± 15
			D2	1 ± 2		82 ± 13		5 ± 12
			D3	2 ± 5		90 ± 14		8 ± 17
			D4	112 ± 29		86 ± 12		10 ± 15
		REGION 3	D5	112 ± 31		79 ± 5		36 ± 13
		Da	D6	0		134 ± 13		68 ± 17
			D7	20 ± 16		8 ± 12		6 ± 10
			D8	0		115 ± 11		5 ± 6
			D9	97 ± 8		90 ± 20		6 ± 11
			D10	0		95 ± 8		73 ± 10
					Good	≤ 40	Poor	≥ 90
