# Supplementary material for: 1H nuclear magnetic resonance-based metabolite profiling of guava leaf extract: an attempt to develop a prototype for standardization of plant extracts
Source: BMC Complement Med Ther. 2021 Mar 18;21:95. doi: 10.1186/s12906-021-03221-5 (PMC7977270; doi:10.1186/s12906-021-03221-5)
Supplement: Supplementary file 12 — Additional file 12: Table S2. Values represent Mean ± SD of % bacterial (Vibrio cholerae) viability from two independent experiments done in triplicates. B: May 2013 collection; C: October 2013 collection; D: March 2014 collection. W: Shirwal; R: Rahata; Da: Dapoli [file 12906_2021_3221_MOESM12_ESM.xlsx]

## Sheet: Sheet1
				Season B		Season C		Season D
				MEAN ± SD		MEAN ± SD		MEAN ± SD
			W1	55 ± 6		100 ± 16		99 ± 10
			W2	76 ± 18		78 ± 8		133 ± 8
			W3	28 ± 12		66 ± 8		120 ± 12
			W4	65 ± 5		113 ± 12		100 ± 16
		REGION 1	W5	70 ± 11		74 ± 10		109 ± 6
		W	W6	68 ± 4		104 ± 15		112 ± 28
			W7	101 ± 11		109 ± 12		119 ± 24
			W8	84 ± 5		96 ± 9		138 ± 22
			W9	77 ± 12		90 ± 9		111 ± 12
			W10	74 ± 7		81 ± 10		106 ± 20
			R1	59 ± 7		7 ± 3		112 ± 24
			R2	78 ± 13		85 ± 8		112 ± 13
			R3	52 ± 13		62 ± 6		89 ± 9
			R4	91 ± 20		69 ± 14		72 ± 5
		REGION 2	R5	80 ± 15		19 ± 2		70 ± 13
		R	R6	93 ± 17		89 ± 8		37 ± 8
			R7	90 ± 15		53 ± 18		99 ± 11
			R8	59 ± 12		33 ± 8		78 ± 15
			R9	36 ± 3		75 ± 10		75 ± 13
			R10	13 ± 3		49 ± 15		102 ± 16
			D1	72 ± 4		98 ± 8		105 ± 18
			D2	56 ± 8		103 ± 7		69 ± 14
			D3	58 ± 10		99 ± 12		111 ± 12
			D4	98 ± 18		96 ± 9		97 ± 16
		REGION 3	D5	45 ± 13		76 ± 10		72 ± 15
		Da	D6	125 ± 37		101 ± 14		115 ± 16
			D7	72 ± 12		74 ± 13		78 ± 13
			D8	64 ± 6		110 ± 13		86 ± 11
			D9	65 ± 5		110 ± 15		84 ± 17
			D10	49 ± 12		79 ± 8		67 ± 12
					Good	≤ 40	Poor	≥ 80
