# Supplementary material for: 1H nuclear magnetic resonance-based metabolite profiling of guava leaf extract: an attempt to develop a prototype for standardization of plant extracts
Source: BMC Complement Med Ther. 2021 Mar 18;21:95. doi: 10.1186/s12906-021-03221-5 (PMC7977270; doi:10.1186/s12906-021-03221-5)
Supplement: Supplementary file 13 — Additional file 13: Table S3. Values represent Mean ± SD of % bacterial (EPEC) adherence from two independent experiments done in duplicates. B: May 2013 collection; C: October 2013 collection; D: March 2014 collection. W: Shirwal; R: Rahata; Da: Dapoli [file 12906_2021_3221_MOESM13_ESM.xlsx]

## Sheet: Sheet1
			Season B		Season C		Season D
			MEAN ± SD		MEAN ± SD		MEAN ± SD
		W1	10 ± 5		59 ± 9		36 ± 4
	REGION 1	W2	33 ± 7		61 ± 6		40 ± 8
	W	W3	39 ± 6		81 ± 8		27 ± 13
		W4	63 ± 9		19 ± 13		4 ± 7
		W5	68 ± 8		16 ± 10		45 ± 9
		W6	61 ± 9		26 ± 12		38 ± 6
		W7	68 ± 7		4 ± 4		73 ± 10
		W8	77 ± 12		43 ± 6		36 ± 9
		W9	74 ± 7		5 ± 9		53 ± 7
		W10	63 ± 9		0		39 ± 9
		R1	60 ± 8		52 ± 10		44 ± 13
	REGION 2	R2	54 ± 13		50 ± 14		49 ± 10
	R	R3	54 ± 10		15 ± 2		47 ± 12
		R4	35 ± 11		25 ± 7		41 ± 13
		R5	41 ± 10		36 ± 5		44 ± 10
		R6	70 ± 13		9 ± 12		48 ± 12
		R7	32 ± 5		1 ± 3		49 ± 6
		R8	44 ± 12		9 ± 2		72 ± 9
		R9	59 ± 15		7 ± 7		30 ± 6
		R10	32 ± 9		32 ± 5		44 ± 4
		D1	3 ± 3		66 ± 8		26 ± 2
	REGION 3	D2	54 ± 12		63 ± 8		26 ± 8
	Da	D3	17 ± 11		87 ± 9		42 ± 6
		D4	24 ± 5		59 ± 4		29 ± 3
		D5	38 ± 4		99 ± 11		0
		D6	40 ± 8		59 ± 9		49 ± 8
		D7	58 ± 10		63 ± 11		57 ± 5
		D8	32 ± 5		91 ± 5		45 ± 4
		D9	28 ± 4		47 ± 8		3 ± 3
		D10	34 ± 11		44 ± 13		46 ± 4
				Good	≤ 30	Poor	≥ 60
