# Supplementary material for: 1H nuclear magnetic resonance-based metabolite profiling of guava leaf extract: an attempt to develop a prototype for standardization of plant extracts
Source: BMC Complement Med Ther. 2021 Mar 18;21:95. doi: 10.1186/s12906-021-03221-5 (PMC7977270; doi:10.1186/s12906-021-03221-5)
Supplement: Supplementary file 14 — Additional file 14: Table S4. Values represent Mean ± SD of % bacterial (E. coli) invasion from two independent experiments done in duplicates. B: May 2013 collection; C: October 2013 collection; D: March 2014 collection. W: Shirwal; R: Rahata; Da: Dapoli [file 12906_2021_3221_MOESM14_ESM.xlsx]

## Sheet: Sheet1
				Season B		Season C		Season D
				MEAN ± SD		MEAN ± SD		MEAN ± SD
			W1	28 ± 9		33 ± 10		34 ± 11
			W2	45 ± 9		31 ± 10		26 ± 10
			W3	37 ± 13		43 ± 8		13 ± 12
		REGION 1	W4	44 ± 5		33 ± 5		30 ± 9
		W	W5	28 ± 9		64 ± 13		33 ± 11
			W6	18 ± 7		26 ± 12		25 ± 5
			W7	33 ± 7		31 ± 14		27 ± 9
			W8	40 ± 10		27 ± 9		17 ± 6
			W9	18 ± 7		32 ± 8		39 ± 8
			W10	30 ± 5		30 ± 9		20 ± 11
			R1	24 ± 5		32 ± 10		39 ± 9
			R2	24 ± 9		32 ± 4		31 ± 10
			R3	19 ± 9		52 ± 9		17 ± 9
		REGION 2	R4	29 ± 7		29 ± 5		17 ± 9
		R	R5	17 ± 10		56 ± 9		37 ± 11
			R6	20 ± 6		26 ± 10		56 ± 10
			R7	37 ± 8		47 ± 11		46 ± 8
			R8	31 ± 8		73 ± 7		37 ± 8
			R9	24 ± 4		25 ± 10		27 ± 9
			R10	21 ± 11		23 ± 11		23 ± 8
			D1	25 ± 7		29 ± 11		24 ± 6
			D2	20 ± 8		39 ± 13		19 ± 13
			D3	42 ± 12		14 ± 8		12 ± 9
		REGION 3	D4	25 ± 12		24 ± 8		30 ± 9
		Da	D5	28 ± 12		43 ± 10		18 ± 10
			D6	31 ± 9		10 ± 6		7 ± 6
			D7	14 ± 9		22 ± 10		26 ± 8
			D8	19 ± 9		17 ± 11		33 ± 7
			D9	16 ± 7		26 ± 9		24 ± 7
			D10	32 ± 8		14 ± 3		35 ± 10
					Good	≤ 20	Poor	≥ 40
