# Supplementary material for: 1H nuclear magnetic resonance-based metabolite profiling of guava leaf extract: an attempt to develop a prototype for standardization of plant extracts
Source: BMC Complement Med Ther. 2021 Mar 18;21:95. doi: 10.1186/s12906-021-03221-5 (PMC7977270; doi:10.1186/s12906-021-03221-5)
Supplement: Supplementary file 15 — Additional file 15: Table S5. Values represent Mean ± SD of % bacterial (S. flexneri) invasion from two independent experiments done in duplicates. W: Shirwal; R: Rahata; Da: Dapol [file 12906_2021_3221_MOESM15_ESM.xlsx]

## Sheet: Sheet1
				Season B		Season C		Season D
				MEAN ± SD		MEAN ± SD		MEAN ± SD
			W1	10 ± 5		31 ± 10		56 ± 13
			W2	19 ± 6		30 ± 4		21 ± 6
			W3	45 ± 11		53 ± 8		27 ± 11
		REGION 1	W4	140 ± 22		31 ± 8		17 ± 9
		W	W5	47 ± 15		35 ± 11		27 ± 13
			W6	30 ± 12		31 ± 12		15 ± 13
			W7	48 ± 17		32 ± 10		36 ± 16
			W8	18 ± 10		20 ± 6		2 ± 5
			W9	43 ± 11		18 ± 4		20 ± 8
			W10	39 ± 7		80 ± 10		17 ± 6
			R1	43 ± 10		60 ± 9		12 ± 7
			R2	34 ± 6		58 ± 13		21 ± 13
			R3	30 ± 9		34 ± 9		16 ± 7
		REGION 2	R4	14 ± 4		24 ± 9		8 ± 9
		R	R5	18 ± 9		17 ± 6		22 ± 10
			R6	18 ± 8		86 ± 16		11 ± 8
			R7	36 ± 13		41 ± 8		11 ± 9
			R8	36 ± 12		29 ± 10		17 ± 8
			R9	11 ± 4		58 ± 13		23 ± 9
			R10	28 ± 7		7 ± 12		25 ± 12
			D1	5 ± 3		30 ± 9		19 ± 7
			D2	21 ± 5		22 ± 10		31 ± 7
			D3	25 ± 9		44 ± 8		33 ± 6
		REGION 3	D4	22 ± 9		55 ± 10		25 ± 9
		Da	D5	26 ± 8		21 ± 10		14 ± 4
			D6	37 ± 9		20 ± 7		25 ± 9
			D7	34 ± 11		21 ± 6		24 ± 9
			D8	33 ± 12		25 ± 7		2 ± 3
			D9	66 ± 10		24 ± 11		58 ± 11
			D10	111 ± 10		32 ± 10		3 ± 4
					Good	≤ 20	Poor	≥ 40
