# Supplementary material for: 1H nuclear magnetic resonance-based metabolite profiling of guava leaf extract: an attempt to develop a prototype for standardization of plant extracts
Source: BMC Complement Med Ther. 2021 Mar 18;21:95. doi: 10.1186/s12906-021-03221-5 (PMC7977270; doi:10.1186/s12906-021-03221-5)
Supplement: Supplementary file 16 — Additional file 16: Table S6. Values represent Mean ± SD of % cholera toxin (CT) production from two independent experiments done in triplicates. B: May 2013 collection; C: October 2013 collection; D: March 2014 collection. W: Shirwal; R: Rahata; Da: Dapoli [file 12906_2021_3221_MOESM16_ESM.xlsx]

## Sheet: Sheet1
				Season B		Season C		Season D
				MEAN ± SD		MEAN ± SD		MEAN ± SD
			W1	55 ± 1		66 ± 6		49 ± 3
			W2	68 ± 3		64 ± 6		40 ± 5
			W3	43 ± 7		44 ± 2		53 ± 3
		REGION 1	W4	57 ± 4		72 ± 7		58 ± 8
		W	W5	49 ± 3		79 ± 2		67 ± 3
			W6	52 ± 2		87 ± 5		40 ± 4
			W7	38 ± 7		26 ± 4		52 ± 6
			W8	37 ± 7		73 ± 8		46 ± 6
			W9	40 ± 6		83 ± 8		58 ± 5
			W10	35 ± 1		49 ± 4		69 ± 3
			R1	45 ± 5		82 ± 4		46 ± 3
			R2	32 ± 2		35 ± 2		39 ± 1
			R3	39 ± 5		48 ± 7		38 ± 3
		REGION 2	R4	34 ± 4		53 ± 4		47 ± 2
		R	R5	37 ± 4		35 ± 2		32 ± 6
			R6	37 ± 2		69 ± 2		52 ± 8
			R7	31 ± 4		63 ± 2		51 ± 7
			R8	40 ± 3		71 ± 3		41 ± 5
			R9	42 ± 3		64 ± 5		44 ± 4
			R10	44 ± 4		45 ± 2		48 ± 4
			D1	36 ± 9		46 ± 2		31 ± 3
			D2	27 ± 4		69 ± 6		33 ± 1
			D3	33 ± 3		71 ± 2		40 ± 3
		REGION 3	D4	36 ± 3		69 ± 4		39 ± 2
		Da	D5	38 ± 3		67 ± 5		39 ± 3
			D6	48 ± 5		62 ± 8		37 ± 2
			D7	30 ± 7		58 ± 9		48 ± 6
			D8	39 ± 4		49 ± 13		35 ± 4
			D9	46 ± 6		66 ± 6		40 ± 3
			D10	30 ± 4		75 ± 5		51 ± 2
					Good	≤ 40	Poor	≥ 60
