# Supplementary material for: 1H nuclear magnetic resonance-based metabolite profiling of guava leaf extract: an attempt to develop a prototype for standardization of plant extracts
Source: BMC Complement Med Ther. 2021 Mar 18;21:95. doi: 10.1186/s12906-021-03221-5 (PMC7977270; doi:10.1186/s12906-021-03221-5)
Supplement: Supplementary file 17 — Additional file 17: Table S7. Values represent Mean ± SD of % CT binding from two independent experiments done in triplicates. B: May 2013 collection; C: October 2013 collection; D: March 2014 collection. W: Shirwal; R: Rahata; Da: Dapoli [file 12906_2021_3221_MOESM17_ESM.xlsx]

## Sheet: Sheet1
				Season B		Season C		Season D
				MEAN ± SD		MEAN ± SD		MEAN ± SD
			W1	37 ± 3		59 ± 7		55 ± 7
			W2	39 ± 2		61 ± 4		41 ± 3
			W3	36 ± 3		57 ± 3		44 ± 4
		REGION 1	W4	72 ± 5		57 ± 3		47 ± 4
		W	W5	51 ± 3		49 ± 4		49 ± 5
			W6	37 ± 3		51 ± 3		41 ± 3
			W7	54 ± 5		40 ± 3		49 ± 6
			W8	38 ± 3		42 ± 5		53 ± 3
			W9	38 ± 3		51 ± 7		45 ± 2
			W10	44 ± 3		44 ± 7		53 ± 2
			R1	38 ± 4		53 ± 4		38 ± 4
			R2	41 ± 5		67 ± 8		38 ± 3
			R3	37 ± 3		60 ± 7		33 ± 6
		REGION 2	R4	40 ± 2		35 ± 2		32 ± 5
		R	R5	36 ± 4		45 ± 4		33 ± 6
			R6	44 ± 3		60 ± 3		28 ± 1
			R7	33 ± 2		53 ± 5		47 ± 5
			R8	34 ± 2		35 ± 5		58 ± 6
			R9	38 ± 4		24 ± 1		53 ± 4
			R10	33 ± 3		31 ± 5		27 ± 2
			D1	37 ± 6		31 ± 2		46 ± 5
			D2	34 ± 4		31 ± 3		49 ± 6
			D3	37 ± 7		38 ± 4		37 ± 4
		REGION 3	D4	34 ± 2		49 ± 4		52 ± 4
		Da	D5	38 ± 5		71 ± 7		50 ± 4
			D6	37 ± 4		63 ± 9		52 ± 7
			D7	29 ± 5		36 ± 5		48 ± 2
			D8	36 ± 4		29 ± 2		56 ± 4
			D9	37 ± 4		41 ± 5		53 ± 5
			D10	34 ± 3		45 ± 6		52 ± 4
					Good	≤ 40	Poor	≥ 50
