# Supplementary material for: 1H nuclear magnetic resonance-based metabolite profiling of guava leaf extract: an attempt to develop a prototype for standardization of plant extracts
Source: BMC Complement Med Ther. 2021 Mar 18;21:95. doi: 10.1186/s12906-021-03221-5 (PMC7977270; doi:10.1186/s12906-021-03221-5)
Supplement: Supplementary file 18 — Additional file 18: Table S8. Values represent Mean ± SD of % labile toxin production from two independent experiments done in triplicates. B: May 2013 collection; C: October 2013 collection; D: March 2014 collection. W: Shirwal; R: Rahata; Da: Dapoli [file 12906_2021_3221_MOESM18_ESM.xlsx]

## Sheet: Sheet1
				Season B		Season C		Season D
				MEAN ± SD		MEAN ± SD		MEAN ± SD
			W1	95 ± 5		70 ± 4		50 ± 3
			W2	89 ± 3		52 ± 3		77 ± 6
			W3	73 ± 3		65 ± 6		70 ± 7
		REGION 1	W4	94 ± 7		56 ± 1		71 ± 4
		W	W5	53 ± 3		57 ± 3		67 ± 4
			W6	64 ± 6		54 ± 7		55 ± 9
			W7	79 ± 6		61 ± 5		39 ± 2
			W8	44 ± 3		54 ± 4		39 ± 2
			W9	42 ± 2		54 ± 5		41 ± 5
			W10	37 ± 4		34 ± 5		60 ± 8
			R1	41 ± 4		36 ± 5		46 ± 3
			R2	45 ± 5		90 ± 4		51 ± 4
			R3	83 ± 6		84 ± 6		79 ± 4
		REGION 2	R4	28 ± 2		34 ± 3		32 ± 2
		R	R5	73 ± 4		87 ± 8		53 ± 7
			R6	76 ± 6		73 ± 3		47 ± 6
			R7	29 ± 6		26 ± 4		36 ± 6
			R8	53 ± 3		73 ± 4		92 ± 6
			R9	33 ± 6		92 ± 3		52 ± 3
			R10	53 ± 4		36 ± 2		51 ± 3
			D1	26 ± 6		40 ± 5		49 ± 5
			D2	39 ± 7		102 ± 7		41 ± 2
			D3	52 ± 3		50 ± 6		35 ± 5
		REGION 3	D4	26 ± 4		49 ± 3		36 ± 4
		Da	D5	63 ± 7		73 ± 7		77 ± 6
			D6	27 ± 2		29 ± 5		34 ± 3
			D7	48 ± 6		40 ± 4		61 ± 5
			D8	48 ± 5		49 ± 2		56 ± 6
			D9	49 ± 5		77 ± 4		80 ± 3
			D10	45 ± 3		72 ± 4		84 ± 3
					Good	≤ 40	Poor	≥ 60
